# Supplementary material for: Manual restrictions on Palaeolithic technological behaviours
Source: PeerJ. 2018 Aug 16;6:e5399. doi: 10.7717/peerj.5399 (PMC6098946; doi:10.7717/peerj.5399)
Supplement: Data S1 [file peerj-06-5399-s001.xlsx]

## Sheet: Sheet1
	Oldowan Flake							Early Acheulean Handaxe							Late Acheulean Handaxe
	Knapper	Data Record Type (Flake Removal [F], Unsuccesful Flake [U], Platform Prep [P])	Tool Used (Hammerstone [H], Antler [A])	Body Position (Lap [L], Hand [H])	Peak Pressures			Knapper	Data Record Type (Flake Removal [F], Unsuccesful Flake [U], Platform Prep [P])	Tool Used (Hammerstone [H], Antler [A])	Body Position (Lap [L], Hand [H])	Peak Pressures			Knapper	Data Record Type (Flake Removal [F], Unsuccesful Flake [U], Platform Prep [P])	Tool Used (Hammerstone [H], Antler [A])	Body Position (Lap [L], Hand [H])	Peak Pressures
1	1	F	H	H	287.5		1	1	F	H	L	460		1	1	F	H	L	162.5
2	1	F	H	H	225		2	1	F	H	L	355		2	1	U	H	L	247.5
3	1	U	H	H	345		3	1	U	H	L	207.5		3	1	U	H	L	245
4	1	U	H	H	375		4	1	U	H	L	227.5		4	1	F	H	L	285
5	1	F	H	H	422.5		5	1	U	H	L	407.5		5	1	F	H	L	320
6	1	F	H	H	340		6	1	U	H	L	390		6	1	U	H	L	365
7	1	U	H	H	350		7	1	F	H	L	405		7	1	F	H	L	257.5
8	1	F	H	H	357.5		8	1	U	H	L	420		8	1	F	H	L	302.5
9	1	F	H	H	317.5		9	1	F	H	L	430		9	1	F	H	L	252.5
10	1	U	H	H	280		10	1	F	H	L	297.5		10	1	F	H	L	440
11	1	F	H	H	135.6		11	1	F	H	L	335		11	1	F	H	L	430
12	1	F	H	H	422.5		12	1	F	H	L	440		12	1	F	H	L	105
13	1	F	H	H	272.5		13	1	F	H	L	457.5		13	1	F	H	L	315
14	1	U	H	H	320		14	1	F	H	L	472.5		14	1	F	H	L	352.5
15	1	U	H	H	372.5		15	1	F	H	L	415		15	1	U	H	L	175
16	1	U	H	H	387.5		16	1	F	H	L	320		16	1	F	H	L	250
17	1	U	H	H	415		17	1	F	H	L	382.5		17	1	F	H	L	150
18	1	U	H	H	410		18	1	F	H	L	405		18	1	F	H	L	150
19	1	U	H	H	457.5		19	1	U	H	L	315		19	1	F	H	L	140
20	1	U	H	H	377.5		20	1	F	H	L	282.5		20	1	F	H	L	155
21	1	U	H	H	392.5		21	1	F	H	L	405		21	1	F	H	L	177.5
22	1	F	H	H	405		22	1	F	H	L	427.5		22	1	U	H	L	107.5
23	1	U	H	H	282.5		23	1	F	H	L	355		23	1	U	H	L	100
24	1	F	H	H	320		24	1	F	H	L	185		24	1	F	H	L	110
25	1	F	H	H	295		25	1	F	H	L	225		25	1	F	H	L	92.5
26	1	F	H	H	302.5		26	1	F	H	L	217.5		26	1	F	H	L	227.5
27	1	F	H	H	265		27	1	F	H	L	55		27	1	F	H	L	277.5
28	1	F	H	H	242.5		28	1	F	H	L	55		28	1	F	H	L	332.5
29	1	F	H	H	300		29	1	F	H	H	202.5		29	1	F	H	L	312.5
30	1	F	H	H	312.5		30	1	F	H	H	227.5		30	1	F	H	L	302.5
31	1	F	H	H	272.5		31	1	U	H	H	50		31	1	F	H	L	290
32	1	F	H	H	245		32	1	F	H	H	210		32	1	F	H	L	257.5
33	1	F	H	H	270		33	1	F	H	H	202.5		33	1	F	H	L	165
34	1	U	H	H	322.5		34	1	U	H	H	260		34	1	U	H	L	130
35	1	F	H	H	322.5		35	1	F	H	H	252.5		35	1	F	H	L	192.5
36	1	F	H	H	250		36	1	F	H	H	267.5		36	1	F	H	L	217.5
37	1	F	H	H	290		37	1	F	H	H	252.5		37	1	P	H	L	287.5
38	1	F	H	H	310		38	1	F	H	H	265		38	1	F	A	L	425
39	1	F	H	H	215		39	1	F	H	H	177.5		39	1	P	A	L	380
40	1	F	H	H	342.5		40	1	F	H	H	272.5		40	1	F	A	L	385
41	1	U	H	H	292.5		41	1	F	H	H	172.5		41	1	P	A	L	325
42	1	F	H	H	285		42	1	F	H	H	147.5		42	1	F	A	L	297.5
43	1	F	H	H	220		43	1	F	H	H	145		43	1	F	A	L	270
44	1	F	H	H	257.5		44	1	F	H	H	135		44	1	P	A	L	292.5
45	1	U	H	H	192.5		45	1	U	H	H	270		45	1	F	A	L	367.5
46	1	F	H	H	217.5		46	1	U	H	H	240		46	1	F	A	L	317.5
47	1	F	H	H	265		47	1	F	H	H	240		47	1	F	A	L	270
48	1	F	H	H	280		48	1	U	H	H	315		48	1	F	A	L	240
49	1	F	H	H	207.5		49	1	U	H	H	300		49	1	F	A	L	305
50	1	U	H	H	245		50	1	F	H	H	357.5		50	1	F	A	L	295
51	1	F	H	H	265		51	1	U	H	H	290		51	1	F	A	L	307.5
52	1	F	H	H	247.5		52	1	F	H	H	307.5		52	1	P	A	L	292.5
53	1	F	H	H	302.5		53	1	F	H	H	217.5		53	1	F	A	L	317.5
54	1	F	H	H	210		54	1	F	H	H	142.5		54	1	F	A	L	322.5
1	2	F	H	H	145		55	1	F	H	H	152.5		55	1	F	A	L	280
2	2	F	H	H	165		56	1	F	H	H	230		56	1	F	A	L	322.5
3	2	F	H	H	152.5		57	1	F	H	H	150		57	1	F	A	L	325
4	2	F	H	H	122.5		58	1	U	H	H	225		58	1	F	A	L	370
5	2	F	H	H	242.5		59	1	U	H	H	215		59	1	P	A	L	182.5
6	2	F	H	H	137.5		60	1	U	H	H	242.5		60	1	P	A	L	380
7	2	F	H	H	215		61	1	U	H	H	260		61	1	F	A	L	417.5
8	2	F	H	H	225		62	1	F	H	H	225		62	1	P	A	L	375
9	2	F	H	H	232.5		63	1	F	H	H	212.5		63	1	P	A	L	267.5
10	2	F	H	H	217.5		64	1	F	H	H	195		64	1	P	A	L	330
11	2	F	H	H	137.5		65	1	F	H	H	180		65	1	P	A	L	280
12	2	F	H	H	177.5		66	1	F	H	H	172.5		66	1	F	A	L	205
13	2	F	H	H	305		67	1	F	H	H	237.5		67	1	U	A	L	262.5
14	2	F	H	H	232.5		68	1	U	H	H	237.5		68	1	F	A	L	195
15	2	F	H	H	275		69	1	F	H	H	227.5		69	1	F	A	L	257.5
16	2	F	H	H	205		70	1	F	H	H	192.5		70	1	F	A	L	265
17	2	F	H	H	165		71	1	F	H	H	215		71	1	P	A	L	380
18	2	F	H	H	130		72	1	F	H	H	147.5		72	1	F	A	L	235
19	2	F	H	H	150		73	1	F	H	H	127.5		73	1	F	A	L	215
20	2	F	H	H	125		74	1	F	H	H	177.5		74	1	F	A	L	240
21	2	F	H	H	332.5		75	1	F	H	H	255		75	1	F	A	L	267.5
22	2	F	H	H	75		76	1	U	H	H	247.5		76	1	F	A	L	350
23	2	F	H	H	200		77	1	F	H	H	215		77	1	F	A	L	350
24	2	F	H	H	295		78	1	F	H	H	197.5		78	1	F	A	L	245
25	2	F	H	H	340		79	1	U	H	H	375		79	1	F	A	L	282.5
26	2	U	H	H	315		80	1	U	H	H	185		80	1	F	A	L	222.5
27	2	F	H	H	242.5		81	1	F	H	H	140		81	1	F	A	L	225
28	2	F	H	H	482.5		82	1	F	H	H	202.5		82	1	F	A	L	195
29	2	F	H	H	162.5		83	1	F	H	H	160		83	1	F	A	L	200
30	2	F	H	H	182.5		84	1	F	H	H	160		84	1	F	A	L	222.5
1	3	U	H	L	95		85	1	F	H	H	112.5		85	1	P	A	L	197.5
2	3	F	H	L	82.5		86	1	F	H	H	195		86	1	F	A	L	225
3	3	F	H	L	262.5		87	1	F	H	H	197.5		87	1	F	A	L	220
4	3	U	H	L	190		88	1	F	H	H	192.5		88	1	F	A	L	327.5
5	3	F	H	L	200		89	1	U	H	H	242.5		89	1	F	A	L	297.5
6	3	U	H	L	82.5		90	1	F	H	H	232.5		90	1	F	A	L	327.5
7	3	U	H	L	122.5		1	2	F	H	H	350		91	1	F	A	L	270
8	3	U	H	L	202.5		2	2	U	H	H	160		92	1	F	H	H	282.5
9	3	U	H	L	222.5		3	2	U	H	H	172.5		93	1	P	H	H	97.5
10	3	U	H	L	357.5		4	2	U	H	H	170		94	1	F	H	H	295
11	3	U	H	L	287.5		5	2	F	H	H	295		95	1	F	H	H	205
12	3	F	H	L	287.5		6	2	F	H	H	250		96	1	F	H	H	260
13	3	F	H	L	350		7	2	F	H	H	270		97	1	F	A	L	412.5
14	3	U	H	L	187.5		8	2	F	H	H	172.5		98	1	F	A	L	310
15	3	F	H	L	225		9	2	U	H	H	210		99	1	F	H	H	302.5
16	3	F	H	L	215		10	2	F	H	H	232.5		100	1	F	H	H	307.5
17	3	U	H	L	122.5		11	2	U	H	H	370		101	1	F	H	H	330
18	3	U	H	L	100		12	2	U	H	H	397.5		102	1	P	H	H	227.5
19	3	F	H	L	95		13	2	F	H	H	432.5		103	1	P	H	H	200
20	3	F	H	L	132.5		14	2	F	H	H	227.5		104	1	F	A	L	147.5
21	3	F	H	L	145		15	2	F	H	H	265		105	1	F	A	L	197.5
22	3	F	H	L	290		16	2	U	H	H	292.5		106	1	F	A	L	157.5
23	3	U	H	L	317.5		17	2	F	H	H	300		107	1	P	A	L	337.5
24	3	U	H	L	255		18	2	F	H	H	212.5		108	1	F	A	L	242.5
25	3	F	H	L	195		19	2	F	H	H	165		109	1	F	A	L	220
26	3	U	H	L	177.5		20	2	F	H	H	232.5		110	1	F	A	L	217.5
27	3	U	H	L	282.5		21	2	F	H	H	217.5		111	1	F	A	L	270
28	3	U	H	L	262.5		22	2	F	H	H	267.5		112	1	P	A	L	160
29	3	F	H	L	237.5		23	2	F	H	H	280		113	1	F	A	L	237.5
30	3	F	H	L	160		24	2	F	H	H	165		114	1	P	A	L	270
31	3	F	H	L	307.5		25	2	U	H	H	267.5		115	1	F	A	L	217.5
32	3	F	H	L	335		26	2	F	H	H	217.5		116	1	P	A	L	182.5
33	3	F	H	L	262.5		27	2	F	H	H	182.5		117	1	F	A	L	252.5
34	3	F	H	L	210		28	2	F	H	H	175		118	1	F	A	L	227.5
35	3	F	H	L	265		29	2	F	H	H	257.5		119	1	P	A	L	317.5
36	3	F	H	H	172.5		30	2	F	H	H	122.5		120	1	F	A	L	237.5
37	3	F	H	H	200		31	2	U	H	H	117.5		121	1	F	A	L	237.5
38	3	U	H	H	200		32	2	F	H	H	117.5		122	1	F	A	L	237.5
39	3	U	H	H	322.5		33	2	F	H	H	152.5		123	1	F	A	L	160
40	3	U	H	H	370		34	2	F	H	H	145		124	1	F	A	L	277.5
41	3	F	H	H	407.5		35	2	F	H	H	112.5		125	1	F	H	H	452.5
42	3	F	H	H	40		36	2	F	H	H	125		126	1	P	H	H	210
43	3	U	H	H	110		37	2	F	H	H	145		127	1	F	A	L	152.5
44	3	U	H	H	107.5		38	2	F	H	H	110		128	1	P	A	L	225
45	3	U	H	H	55		39	2	F	H	H	82.5		129	1	F	A	L	195
46	3	U	H	H	95		40	2	F	H	H	145		130	1	F	A	L	190
47	3	U	H	H	32.5		41	2	F	H	H	82.5		131	1	F	A	L	242.5
48	3	F	H	H			42	2	F	H	H	110		132	1	F	A	L	325
49	3	U	H	H	260		43	2	F	H	H	185		133	1	F	A	L	197.5
50	3	F	H	H	242.5		44	2	F	H	H	165		134	1	F	A	L	145
51	3	U	H	H	355		45	2	U	H	H	272.5		135	1	F	A	L	215
52	3	U	H	H	350		46	2	F	H	H	172.5		136	1	F	A	L	170
53	3	F	H	H	347.5		47	2	F	H	H	192.5		137	1	F	A	L	145
54	3	F	H	H	100		48	2	F	H	H	142.5		138	1	P	A	L	237.5
55	3	F	H	H	135		49	2	F	H	H	157.5		139	1	F	A	L	237.5
56	3	F	H	H	57.5		50	2	F	H	H	117.5		140	1	F	A	L	142.5
57	3	F	H	H	65		51	2	F	H	H	192.5		141	1	F	A	L	212.5
58	3	F	H	H	37.5		52	2	F	H	H	180		1	2	F	H	L	290
59	3	F	H	H	40		53	2	U	H	H	147.5		2	2	F	H	L	260
60	3	F	H	H	97.5		54	2	U	H	H	77.5		3	2	U	H	L	202.5
61	3	F	H	H	115		55	2	F	H	H	100		4	2	U	H	L	205
62	3	F	H	H	75		56	2	F	H	H	125		5	2	F	H	L	222.5
63	3	U	H	H	77.5		57	2	F	H	H	170		6	2	F	H	L	367.5
64	3	F	H	H	32.5		58	2	F	H	H	217.5		7	2	F	H	L	302.5
65	3	U	H	H	40		59	2	F	H	H	252.5		8	2	F	H	H	310
66	3	U	H	H	82.5		1	3	F	H	L	317.5		9	2	F	H	H	350
67	3	F	H	H	75		2	3	F	H	L	340		10	2	F	H	H	277.5
68	3	U	H	H			3	3	F	H	L	325		11	2	F	H	H	250
69	3	F	H	H	202.5		4	3	F	H	L	137.5		12	2	F	H	H	260
70	3	F	H	H	110		5	3	F	H	L	197.5		13	2	F	H	H	260
71	3	U	H	H	80		6	3	F	H	L	342.5		14	2	F	H	H	317.5
72	3	U	H	H	125		7	3	U	H	L	155		15	2	F	H	H	307.5
73	3	U	H	H	120		8	3	U	H	L	190		16	2	U	H	L	305
74	3	F	H	H	95		9	3	F	H	L	137.5		17	2	F	H	L	265
75	3	F	H	H	35		10	3	U	H	L	215		18	2	F	H	L	322.5
76	3	F	H	H	77.5		11	3	F	H	L	250		19	2	P	H	L	362.5
77	3	F	H	H			12	3	F	H	L	167.5		20	2	F	H	L	325
78	3	U	H	H	52.5		13	3	F	H	L	72.5		21	2	F	H	L	380
79	3	F	H	H	70		14	3	F	H	L	117.5		22	2	P	H	L	212.5
80	3	F	H	H	260		15	3	U	H	L	77.5		23	2	F	H	L	265
81	3	U	H	H	127.5		16	3	F	H	L	120		24	2	F	H	L	240
82	3	U	H	H	147.5		17	3	U	H	L	145		25	2	F	H	L	235
83	3	U	H	H	117.5		18	3	F	H	L	35		26	2	P	H	L	340
84	3	F	H	H	50		19	3	F	H	L	252.5		27	2	F	H	L	202.5
85	3	U	H	H			20	3	F	H	L	222.5		28	2	F	H	L	302.5
86	3	F	H	H			21	3	F	H	L	170		29	2	F	H	L	125
87	3	F	H	H	267.5		22	3	U	H	L	272.5		30	2	F	H	L	197.5
88	3	F	H	H	300		23	3	U	H	L	282.5		31	2	P	H	L	195
89	3	U	H	H	117.5		24	3	U	H	L	347.5		32	2	F	H	L	167.5
90	3	U	H	H	135		25	3	U	H	L	297.5		33	2	F	H	L	130
91	3	U	H	H	140		26	3	U	H	L	270		34	2	F	H	L	145
92	3	F	H	H	167.5		27	3	F	H	L	305		35	2	P	H	L	150
93	3	F	H	H	102.5		28	3	F	H	L	177.5		36	2	P	H	L	200
94	3	F	H	H	340		29	3	F	H	L	170		37	2	F	H	L	255
95	3	U	H	H	345		30	3	F	H	L	255		38	2	P	H	L	207.5
96	3	F	H	H	300		31	3	F	H	L	375		39	2	U	H	L	130
97	3	F	H	H	242.5		32	3	U	H	L	107.5		40	2	U	H	L	190
98	3	F	H	H	310		33	3	F	H	L	80		41	2	F	H	L	190
99	3	F	H	H	165		34	3	U	H	L	87.5		42	2	P	H	L	190
100	3	F	H	H	182.5		35	3	U	H	L	182.5		43	2	P	H	L	290
101	3	F	H	H	205		36	3	F	H	L	220		44	2	U	H	L	207.5
102	3	F	H	H	25		37	3	F	H	H	242.5		45	2	U	H	L	267.5
103	3	U	H	H	40		38	3	U	H	H	222.5		46	2	F	H	L	255
104	3	F	H	H	37.5		39	3	F	H	H	225		47	2	P	H	L	145
105	3	U	H	H			40	3	U	H	H	190		48	2	P	H	L	145
106	3	U	H	H			41	3	U	H	H	120		49	2	F	A	H	152.5
107	3	F	H	H			42	3	U	H	H	195		50	2	P	A	H	237.5
108	3	F	H	H	47.5		43	3	F	H	H	60		51	2	P	A	H	317.5
109	3	F	H	H	252.5		44	3	F	H	H	107.5		52	2	P	A	H	427.5
110	3	U	H	H	295		45	3	F	H	H	210		53	2	F	A	H	315
111	3	F	H	H	322.5		46	3	F	H	H	240		54	2	P	A	H	397.5
112	3	U	H	H	310		47	3	F	H	H	162.5		55	2	P	A	H	195
113	3	F	H	H	302.5		48	3	F	H	H	200		56	2	P	A	H	282.5
114	3	F	H	H	202.5		49	3	F	H	H	245		57	2	F	A	H	157.5
115	3	F	H	H	237.5		50	3	F	H	H	115		58	2	F	A	H	607.5
116	3	F	H	H	72.5		51	3	U	H	H	117.5		59	2	P	A	H	585
117	3	U	H	H			52	3	F	H	H	130		60	2	F	A	H	452.5
118	3	U	H	H	205		53	3	F	H	H	242.5		61	2	P	A	H	107.5
119	3	F	H	H	232.5		54	3	F	H	L			62	2	F	A	H	110
120	3	F	H	H	177.5		55	3	U	H	L	30		63	2	P	A	H	312.5
121	3	F	H	H	55		56	3	F	H	L	27.5		64	2	F	H	H	50
122	3	F	H	H	262.5		57	3	F	H	H	235		65	2	F	H	H	95
123	3	U	H	H	220		58	3	F	H	H	162.5		66	2	F	H	H	120
124	3	U	H	H	235		59	3	F	H	H	227.5		67	2	F	H	H	67.5
125	3	F	H	H	225		60	3	F	H	H	65		68	2	P	H	H	250
126	3	U	H	H	255		61	3	U	H	H	82.5		69	2	F	A	H	90
127	3	U	H	H	202.5		62	3	U	H	H	82.5		70	2	P	A	H	207.5
128	3	F	H	H	150		63	3	F	H	H	130		71	2	F	A	H	120
129	3	F	H	H	217.5		64	3	F	H	L	82.5		72	2	F	A	H	87.5
1	4	F	H	L	347.5		65	3	F	H	L	197.5		73	2	P	A	H	157.5
2	4	F	H	L	307.5		66	3	F	H	L	215		74	2	F	A	H	65
3	4	U	H	H	342.5		67	3	F	H	H	30		75	2	P	A	H	445
4	4	U	H	H	342.5		68	3	F	H	H	200		76	2	F	A	H	120
5	4	F	H	H	347.5		69	3	U	H	H	117.5		77	2	U	A	H	140
6	4	U	H	H	260		70	3	F	H	H	242.5		78	2	F	A	H	225
7	4	F	H	H	242.5		71	3	U	H	H	220		79	2	P	A	H	192.5
8	4	F	H	L	372.5		72	3	F	H	H	307.5		80	2	F	A	H	40
9	4	F	H	H	140		73	3	U	H	H	225		81	2	F	A	H	72.5
10	4	F	H	H	180		74	3	F	H	H	197.5		1	3	F	H	L	262.5
11	4	F	H	H	227.5		75	3	F	H	H	242.5		2	3	U	H	L	220
12	4	F	H	H	227.5		76	3	F	H	H	242.5		3	3	U	H	L	287.5
13	4	F	H	H	355		77	3	F	H	H	40		4	3	U	H	L	340
14	4	F	H	H	70		78	3	U	H	H	82.5		5	3	F	H	L	395
15	4	F	H	H	172.5		79	3	U	H	H	92.5		6	3	U	H	L	390
16	4	F	H	H	182.5		80	3	F	H	H	75		7	3	F	H	L	400
17	4	U	H	H	157.5		81	3	F	H	H	115		8	3	F	H	L	680
18	4	F	H	H	162.5		82	3	F	H	H	227.5		9	3	F	H	L	442.5
19	4	F	H	H	287.5		83	3	F	H	H	290		10	3	F	H	L	310
20	4	F	H	H	312.5		84	3	F	H	H			11	3	F	H	L	452.5
21	4	F	H	H	345		85	3	F	H	H	380		12	3	U	H	L	477.5
22	4	F	H	H	225		86	3	U	H	H	160		13	3	F	H	L	512.5
23	4	U	H	H	305		87	3	U	H	H	300		14	3	U	H	L	520
24	4	U	H	H	257.5		88	3	F	H	H	112.5		15	3	F	H	L	515
25	4	U	H	H	215		89	3	U	H	H	135		16	3	F	H	L	272.5
26	4	F	H	H	220		90	3	F	H	H	195		17	3	F	H	L	187.5
27	4	F	H	H	242.5		91	3	F	H	H	182.5		18	3	F	H	L	160
28	4	F	H	H	285		92	3	U	H	H	252.5		19	3	U	H	L	347.5
29	4	F	H	H	302.5		93	3	F	H	H	350		20	3	F	H	L	447.5
30	4	F	H	H	282.5		94	3	U	H	H	220		21	3	F	H	L	557.5
31	4	F	H	H	310		95	3	U	H	H	290		22	3	F	H	L	505
32	4	F	H	H	220		96	3	F	H	H	260		23	3	U	H	L	567.5
33	4	F	H	H	252.5		97	3	F	H	H	225		24	3	U	H	L	510
34	4	F	H	H	290		98	3	F	H	H	242.5		25	3	F	H	L	570
35	4	F	H	H	187.5		99	3	F	H	H	465		26	3	F	H	L	420
36	4	F	H	H	397.5		100	3	F	H	H	247.5		27	3	F	H	L	677.5
37	4	U	H	H	265		101	3	F	H	H	370		28	3	F	H	L	622.5
38	4	F	H	H	275		102	3	F	H	H	215		29	3	F	H	L	500
39	4	F	H	H	260		103	3	F	H	H	172.5		30	3	F	H	L	247.5
40	4	F	H	H	245		104	3	U	H	H	290		31	3	F	H	L	432.5
41	4	F	H	H	57.5		105	3	F	H	H	312.5		32	3	F	H	L	400
42	4	F	H	H	212.5		106	3	F	H	H	135		33	3	F	H	L	342.5
43	4	F	H	H	225		107	3	F	H	H	287.5		34	3	F	H	L	257.5
1	5	F	H	L	112.5		108	3	F	H	H	340		35	3	F	H	L	382.5
2	5	U	H	L	110		109	3	F	H	H	342.5		36	3	P	H	L	645
3	5	F	H	L	112.5		110	3	F	H	H	267.5		37	3	F	H	L	387.5
4	5	F	H	L	67.5		111	3	F	H	H	287.5		38	3	F	H	L	390
5	5	F	H	L	200		112	3	F	H	H	190		39	3	P	H	L	497.5
6	5	F	H	L	65		113	3	F	H	H	297.5		40	3	F	H	L	525
7	5	F	H	L	150		114	3	F	H	H	287.5		41	3	F	H	L	337.5
8	5	F	H	L	232.5		115	3	F	H	H	62.5		42	3	F	H	L	435
9	5	F	H	L	77.5		116	3	F	H	H	275		43	3	P	H	L	555
10	5	F	H	L	180		117	3	F	H	H	287.5		44	3	F	H	L	632.5
11	5	F	H	L	90		118	3	U	H	H	287.5		45	3	F	H	L	627.5
12	5	F	H	L	220		119	3	U	H	H	350		46	3	P	H	L	392.5
13	5	F	H	L	117.5		120	3	U	H	H	317.5		47	3	F	H	L	380
14	5	F	H	L	177.5		121	3	U	H	H	335		48	3	F	H	L	347.5
15	5	F	H	L	177.5		122	3	U	H	H	250		49	3	F	H	L	520
16	5	F	H	L	100		123	3	F	H	H	207.5		50	3	U	H	L	277.5
17	5	F	H	L	92.5		124	3	F	H	H	47.5		51	3	U	H	L	357.5
18	5	F	H	L	100		125	3	U	H	H	37.5		52	3	F	H	L	385
19	5	F	H	L	247.5		126	3	U	H	H	62.5		53	3	U	H	L	352.5
20	5	F	H	L	125		127	3	F	H	H			54	3	F	H	L	497.5
21	5	F	H	L	200		128	3	U	H	H	205		55	3	U	H	L	400
22	5	F	H	L	72.5		129	3	F	H	H	215		56	3	U	H	L	412.5
23	5	F	H	L			130	3	F	H	H	255		57	3	F	H	L	545
24	5	F	H	L	87.5		131	3	F	H	H	245		58	3	U	H	L	400
25	5	F	H	L			132	3	F	H	H	305		59	3	U	H	L	420
26	5	F	H	L			133	3	F	H	H	310		60	3	F	H	L	467.5
27	5	F	H	H	147.5		134	3	F	H	H	197.5		61	3	F	H	L	427.5
28	5	F	H	H	25		135	3	F	H	H	225		62	3	F	H	L	417.5
29	5	F	H	H	152.5		136	3	F	H	H	172.5		63	3	F	H	L	412.5
30	5	F	H	H	207.5		137	3	F	H	H	132.5		64	3	U	H	L	397.5
31	5	F	H	H	187.5		138	3	F	H	H	77.5		65	3	F	H	L	390
32	5	F	H	H	112.5		139	3	U	H	H	27.5		66	3	F	H	L	360
33	5	F	H	H	122.5		140	3	F	H	H	95		67	3	F	H	L	395
34	5	F	H	H	97.5		141	3	U	H	H	132.5		68	3	F	H	L	377.5
35	5	F	H	H	92.5		142	3	F	H	H	145		69	3	F	H	L	367.5
36	5	F	H	H	80		143	3	F	H	H	250		70	3	U	H	L	365
37	5	F	H	H	102.5		144	3	F	H	H	282.5		71	3	U	H	L	372.5
38	5	F	H	H	192.5		145	3	F	H	H	297.5		72	3	F	H	L	380
39	5	F	H	H	47.5		146	3	F	H	H	150		73	3	P	H	L	395
40	5	F	H	H	52.5		147	3	F	H	H	187.5		74	3	P	H	L	372.5
41	5	F	H	H	40		148	3	F	H	H	155		75	3	P	H	L	380
42	5	F	H	H	85		149	3	F	H	H	120		76	3	F	H	L	495
43	5	F	H	H	97.5		150	3	F	H	H	272.5		77	3	F	H	L	545
44	5	F	H	H	82.5		151	3	F	H	H	215		78	3	F	H	L	447.5
1	6	F	H	H	397.5		152	3	F	H	H	310		79	3	F	H	L	545
2	6	F	H	H	400		153	3	F	H	H	242.5		80	3	F	H	L	550
3	6	F	H	H	145		154	3	F	H	H	242.5		81	3	F	H	L	375
4	6	F	H	H	237.5		155	3	F	H	H	180		82	3	F	H	L	307.5
5	6	F	H	H	145		156	3	F	H	H	220		83	3	F	H	L	270
6	6	U	H	H	117.5		157	3	F	H	H	185		84	3	F	H	L	335
7	6	U	H	H	77.5		158	3	F	H	H	190		85	3	F	H	L	355
8	6	U	H	H	117.5		159	3	F	H	H	300		86	3	P	H	L	495
9	6	F	H	H	332.5		160	3	F	H	H	275		87	3	P	H	L	505
10	6	U	H	H	245		161	3	F	H	H	280		88	3	F	H	L	427.5
11	6	F	H	H	265		162	3	F	H	H	357.5		89	3	F	H	L	342.5
12	6	F	H	H	157.5		1	4	F	H	L	227.5		90	3	F	H	L	410
13	6	F	H	H	507.5		2	4	F	H	L	295		91	3	P	H	L	395
14	6	F	H	H	447.5		3	4	F	H	L	397.5		92	3	F	H	L	300
15	6	U	H	H	455		4	4	F	H	L	307.5		93	3	F	H	L	312.5
16	6	F	H	H	502.5		5	4	F	H	L	330		94	3	P	H	L	395
17	6	F	H	H	197.5		6	4	F	H	L	307.5		95	3	F	H	H	375
18	6	F	H	H	165		7	4	F	H	L	197.5		96	3	F	H	H	297.5
19	6	F	H	H	232.5		8	4	F	H	L	232.5		97	3	F	H	H	325
20	6	U	H	H	92.5		9	4	F	H	L	227.5		98	3	F	H	H	300
21	6	U	H	H	77.5		10	4	F	H	L	315		99	3	P	H	H	375
22	6	F	H	H	100		11	4	F	H	L	327.5		100	3	F	H	H	387.5
23	6	U	H	H	145		12	4	U	H	L	155		101	3	P	H	H	572.5
24	6	F	H	H	157.5		13	4	F	H	L	142.5		102	3	F	H	H	492.5
25	6	U	H	H	147.5		14	4	F	H	L	220		103	3	F	H	H	420
26	6	U	H	H	232.5		15	4	F	H	L	227.5		104	3	F	H	H	290
27	6	F	H	H	170		16	4	F	H	L	310		105	3	F	H	H	280
28	6	F	H	H	137.5		17	4	U	H	L	165		106	3	F	H	H	325
29	6	F	H	H	117.5		18	4	U	H	L	220		107	3	P	H	H	645
30	6	F	H	H	277.5		19	4	F	H	L	180		108	3	F	A	H	360
31	6	U	H	H	412.5		20	4	U	H	L	155		109	3	F	A	H	377.5
32	6	F	H	H	467.5		21	4	F	H	L	220		110	3	F	A	H	430
33	6	F	H	H	332.5		22	4	F	H	L	170		111	3	F	A	H	455
34	6	F	H	H	162.5		23	4	F	H	L	140		112	3	F	A	H	512.5
35	6	U	H	H	80		24	4	F	H	L	37.5		113	3	F	A	H	412.5
36	6	U	H	H	135		25	4	F	H	L	57.5		114	3	F	A	H	392.5
37	6	F	H	H	272.5		26	4	F	H	L	235		115	3	F	A	H	442.5
38	6	U	H	H	387.5		27	4	F	H	L	222.5		116	3	F	A	H	480
39	6	U	H	H	285		28	4	F	H	L	150		117	3	F	H	H	340
40	6	F	H	H	297.5		29	4	F	H	L	270		118	3	F	H	H	355
41	6	U	H	H	347.5		30	4	U	H	L	282.5		119	3	F	H	H	377.5
42	6	F	H	H	392.5		31	4	F	H	L	330		120	3	F	H	H	275
43	6	F	H	H	280		32	4	F	H	L	295		121	3	F	H	H	282.5
44	6	F	H	H	577.5		33	4	F	H	L	407.5		122	3	F	H	H	307.5
45	6	F	H	H	552.5		34	4	F	H	L	375		123	3	F	A	H	385
46	6	F	H	H	152.5		35	4	F	H	L	342.5		124	3	F	A	H	372.5
47	6	F	H	H	115		36	4	F	H	L	342.5		125	3	F	A	H	445
48	6	F	H	H	225		37	4	F	H	L	357.5		126	3	F	A	H	445
49	6	U	H	H	202.5		38	4	F	H	L	210		127	3	P	A	H	417.5
50	6	F	H	H	162.5		39	4	F	H	L	175		128	3	F	A	L	587.5
51	6	U	H	H	87.5		40	4	F	H	H	175		129	3	F	A	H	630
52	6	F	H	H	120		41	4	F	H	H	160		130	3	F	A	H	430
53	6	F	H	H	150		42	4	F	H	H	127.5		131	3	F	A	H	342.5
54	6	U	H	H	195		43	4	F	H	H	197.5		132	3	F	A	H	397.5
55	6	F	H	H	197.5		44	4	F	H	H	150		133	3	F	A	H	260
56	6	U	H	H	62.5		45	4	F	H	H	50		134	3	F	H	H	350
57	6	F	H	H	87.5		46	4	F	H	H	80		135	3	U	H	H	407.5
58	6	U	H	H	25		47	4	F	H	H	65		136	3	F	H	H	365
59	6	F	H	H	57.5		48	4	F	H	H	145		137	3	F	H	H	390
60	6	F	H	H	382.5		49	4	F	H	H	170		138	3	P	H	H	492.5
61	6	U	H	H	387.5		50	4	U	H	H	167.5		139	3	U	A	H	312.5
62	6	U	H	H	467.5		51	4	F	H	H	150		140	3	U	A	H	300
63	6	U	H	H	467.5		52	4	F	H	H	142.5		141	3	U	A	L	527.5
64	6	U	H	H	495		53	4	F	H	H	75		142	3	F	A	H	570
65	6	U	H	H	525		54	4	F	H	H	82.5		143	3	P	A	H	337.5
66	6	F	H	H	475		55	4	F	H	H	112.5		144	3	P	A	H	425
67	6	F	H	H	87.5		56	4	F	H	H	72.5		145	3	F	A	H	367.5
68	6	F	H	H	112.5		57	4	F	H	H	25		146	3	F	A	H	467.5
69	6	F	H	H	157.5		58	4	U	H	H	132.5		147	3	F	A	H	452.5
1	7	F	H	L	547.5		59	4	U	H	H	122.5		148	3	F	A	H	445
2	7	F	H	L	297.5		60	4	F	H	H	135		149	3	F	A	H	460
3	7	F	H	L	190		61	4	U	H	H	125		150	3	F	A	H	462.5
4	7	F	H	L	127.5		62	4	F	H	H	145		151	3	P	A	H	645
5	7	F	H	L	270		63	4	U	H	H	180		152	3	U	A	H	455
6	7	F	H	L	225		64	4	F	H	H	160		153	3	U	A	H	580
7	7	F	H	L	330		65	4	U	H	H	152.5		154	3	F	A	H	562.5
8	7	F	H	L	372.5		66	4	U	H	H	220		155	3	U	A	H	555
9	7	F	H	L	242.5		67	4	F	H	H	127.5		156	3	U	H	H	487.5
10	7	F	H	L	395		68	4	F	H	H	37.5		157	3	U	H	H	512.5
11	7	F	H	L	272.5		69	4	F	H	H	105		158	3	U	H	H	457.5
12	7	U	H	L	85		70	4	F	H	H	92.5		159	3	F	H	H	320
13	7	U	H	L	135		71	4	U	H	H	57.5		160	3	P	H	H	647.5
14	7	F	H	L	125		72	4	F	H	H	67.5		161	3	F	A	H	500
15	7	F	H	L	160		73	4	F	H	H	150		162	3	P	A	H	507.5
16	7	U	H	L	200		74	4	F	H	H	130		163	3	F	A	H	487.5
17	7	F	H	L	122.5		75	4	F	H	H	105		164	3	P	A	H	802.5
18	7	F	H	L	157.5		76	4	U	H	H	80		165	3	P	A	H	455
19	7	F	H	L	110		77	4	U	H	H	92.5		166	3	F	H	H	330
20	7	F	H	L	147.5		78	4	F	H	H	80		167	3	F	H	H	497.5
21	7	F	H	L	265		79	4	F	H	H	62.5		168	3	P	H	H	542.5
22	7	F	H	L	250		80	4	F	H	H	170		169	3	F	A	H	457.5
23	7	F	H	L	307.5		81	4	F	H	H	175		170	3	F	A	H	410
24	7	F	H	L	407.5		82	4	F	H	H	222.5		171	3	F	A	H	425
25	7	F	H	L	245		83	4	F	H	H	245		172	3	P	A	H	430
26	7	F	H	L	180		84	4	F	H	H	192.5		173	3	U	A	H	297.5
27	7	F	H	L	252.5		85	4	F	H	H	260		174	3	F	A	H	510
28	7	F	H	L	275		86	4	F	H	H	25		175	3	F	A	H	370
29	7	F	H	L	277.5		87	4	F	H	H	85		176	3	P	A	H	672.5
30	7	U	H	L	152.5		88	4	F	H	H	140		177	3	F	A	H	612.5
31	7	U	H	L	187.5		89	4	F	H	H	135		178	3	F	A	H	772.5
32	7	F	H	L	160		90	4	F	H	H	140		179	3	F	A	H	675
33	7	F	H	L	402.5		91	4	F	H	H	172.5		180	3	F	A	H	517.5
34	7	F	H	L	400		92	4	F	H	H	82.5		181	3	F	A	H	577.5
35	7	F	H	L	247.5		93	4	F	H	H	122.5		182	3	P	A	H	765
36	7	F	H	L	265		94	4	F	H	H	57.5		183	3	F	A	H	655
37	7	F	H	L	312.5		95	4	F	H	H	72.5		184	3	P	A	H	532.5
38	7	F	H	L	257.5		96	4	F	H	H	135		185	3	P	A	H	667.5
39	7	F	H	L	147.5		97	4	F	H	H	107.5		186	3	U	A	H	430
40	7	F	H	L	157.5		98	4	F	H	H	132.5		187	3	U	A	H	417.5
41	7	F	H	L	70		99	4	F	H	H	70		188	3	U	A	H	375
1	8	F	H	L	337.5		100	4	F	H	H	65		189	3	P	A	H	465
2	8	F	H	L	25		101	4	F	H	H	50		190	3	F	A	H	565
3	8	F	H	L	70		1	5	F	H	L	142.5		191	3	P	A	H	412.5
4	8	F	H	L	332.5		2	5	F	H	L	77.5		192	3	U	A	H	402.5
5	8	F	H	L	267.5		3	5	U	H	L	122.5		193	3	F	A	H	395
6	8	F	H	L	232.5		4	5	U	H	L	210		194	3	F	A	H	290
7	8	F	H	L	215		5	5	F	H	L	240		195	3	P	A	H	640
8	8	F	H	L	192.5		6	5	F	H	L	217.5		196	3	U	A	H	300
9	8	F	H	L	287.5		7	5	F	H	L	157.5		197	3	P	A	H	637.5
10	8	F	H	L	320		8	5	F	H	L	80		198	3	P	A	H	630
11	8	F	H	L	252.5		9	5	F	H	L	82.5		199	3	U	A	H	297.5
12	8	F	H	L	165		10	5	F	H	L	67.5		200	3	P	A	H	722.5
13	8	F	H	L			11	5	F	H	L	100		201	3	U	A	H	372.5
14	8	F	H	L	215		12	5	F	H	L	92.5		202	3	F	A	H	455
15	8	F	H	L	202.5		13	5	F	H	L	90		203	3	F	A	H	497.5
16	8	F	H	L	160		14	5	F	H	L	97.5		204	3	F	A	H	617.5
17	8	F	H	L	207.5		15	5	F	H	L	65		205	3	F	A	H	375
18	8	F	H	L	130		16	5	F	H	L	40		206	3	U	A	H	492.5
19	8	F	H	L	110		17	5	F	H	L	30		207	3	U	A	H	437.5
20	8	F	H	L	275		18	5	F	H	L	22.5		208	3	F	A	H	435
21	8	F	H	L	152.5		19	5	F	H	L	35		209	3	F	A	H	435
22	8	F	H	L	210		20	5	F	H	L	60		210	3	P	A	H	670
23	8	F	H	L	215		21	5	F	H	L			211	3	U	A	H	350
24	8	U	H	L	235		22	5	F	H	L			212	3	U	A	H	427.5
25	8	F	H	L	250		23	5	F	H	L			213	3	U	A	H	392.5
26	8	F	H	L	197.5		24	5	F	H	L	50		214	3	F	A	H	362.5
27	8	U	H	L	165		25	5	F	H	L	40		215	3	F	A	H	400
28	8	F	H	L	137.5		26	5	F	H	L			216	3	P	A	H	520
29	8	F	H	L	185		27	5	F	H	L	62.5		217	3	F	A	H	420
30	8	F	H	L	212.5		28	5	F	H	L			218	3	P	A	H	655
31	8	F	H	L	25		29	5	F	H	L			219	3	F	A	H	480
32	8	F	H	L	72.5		30	5	F	H	L	110		220	3	F	A	H	475
33	8	F	H	L	187.5		31	5	F	H	L	97.5		221	3	F	A	H	370
34	8	F	H	L	140		32	5	F	H	L	40		222	3	P	A	H	597.5
35	8	F	H	L	252.5		33	5	F	H	L	82.5		223	3	P	A	H	667.5
36	8	F	H	L	177.5		34	5	F	H	L	167.5		224	3	F	A	H	402.5
37	8	F	H	L	95		35	5	F	H	L	47.5		225	3	P	A	H	650
38	8	F	H	L	77.5		36	5	F	H	L	32.5		226	3	F	A	H	395
39	8	F	H	L	100		37	5	F	H	L	50		227	3	F	A	H	387.5
40	8	F	H	L	135		38	5	U	H	L	30		228	3	P	A	H	655
41	8	F	H	L	137.5		39	5	F	H	L			229	3	F	A	H	390
42	8	F	H	L	80		40	5	F	H	L	52.5		230	3	F	A	H	360
43	8	F	H	L	87.5		41	5	U	H	L	42.5		231	3	P	A	H	485
44	8	F	H	H	127.5		42	5	F	H	L	40		232	3	F	A	H	447.5
45	8	F	H	H	325		43	5	U	H	L	117.5		233	3	F	A	H	312.5
46	8	F	H	H	255		44	5	F	H	L	102.5		234	3	F	A	H	232.5
47	8	F	H	H	167.5		45	5	F	H	L	100		235	3	F	A	H	400
48	8	F	H	H	110		46	5	F	H	L	112.5		236	3	P	A	H	605
49	8	F	H	H	132.5		47	5	F	H	L	115		237	3	F	A	H	427.5
50	8	F	H	H	102.5		48	5	F	H	L	22.5		238	3	F	A	H	377.5
51	8	F	H	H	127.5		49	5	F	H	L	127.5		239	3	F	A	H	410
52	8	F	H	H	125		50	5	U	H	L			240	3	P	A	H	702.5
53	8	F	H	H	107.5		51	5	F	H	L	52.5		241	3	F	A	H	422.5
54	8	F	H	H	137.5		52	5	F	H	L	72.5		242	3	F	A	H	440
55	8	F	H	H	192.5		53	5	F	H	L	37.5		243	3	P	A	H	552.5
56	8	F	H	H	280		54	5	F	H	L	77.5		244	3	F	A	H	477.5
57	8	F	H	H	237.5		55	5	F	H	L	25		245	3	F	A	H	540
58	8	F	H	H	172.5		56	5	F	H	L	97.5		246	3	P	A	H	700
59	8	F	H	H	210		57	5	F	H	L	72.5		247	3	F	A	H	427.5
60	8	F	H	H	252.5		58	5	F	H	L	95		248	3	F	A	H	467.5
61	8	F	H	H	277.5		59	5	U	H	L			1	4	U	H	L	287.5
62	8	F	H	H	227.5		60	5	F	H	L	70		2	4	U	H	L	415
1	9	F	H	L	300		1	6	F	H	L	370		3	4	U	H	L	425
2	9	U	H	L	442.5		2	6	F	H	L	450		4	4	U	H	L	442.5
3	9	F	H	L	402.5		3	6	U	H	L	452.5		5	4	F	H	L	420
4	9	F	H	L	437.5		4	6	U	H	L	457.5		6	4	F	H	L	540
5	9	F	H	L	617.5		5	6	U	H	L	500		7	4	U	H	L	400
6	9	F	H	L	722.5		6	6	U	H	L	435		8	4	U	H	L	362.5
7	9	F	H	L	357.5		7	6	U	H	L	392.5		9	4	F	H	L	467.5
8	9	F	H	L	435		8	6	U	H	L	425		10	4	F	H	L	75
9	9	F	H	L	395		9	6	F	H	L	617.5		11	4	F	H	L	67.5
10	9	F	H	L	215		10	6	F	H	L	375		12	4	F	H	L	277.5
11	9	F	H	L	457.5		11	6	F	H	L	575		13	4	F	H	L	202.5
12	9	U	H	L	162.5		12	6	F	H	L	225		14	4	F	H	L	292.5
13	9	F	H	L	237.5		13	6	F	H	L	317.5		15	4	F	H	L	217.5
14	9	F	H	L	187.5		14	6	F	H	L	297.5		16	4	F	H	L	382.5
15	9	F	H	L	370		15	6	F	H	L	232.5		17	4	F	H	L	340
16	9	F	H	L	420		16	6	F	H	L	275		18	4	F	H	L	372.5
17	9	F	H	L	62.5		17	6	F	H	L	237.5		19	4	F	H	L	220
18	9	F	H	L	162.5		18	6	F	H	L	250		20	4	F	H	L	160
19	9	F	H	L	187.5		19	6	F	H	L	232.5		21	4	F	H	L	247.5
20	9	F	H	L	227.5		20	6	F	H	L	225		22	4	F	H	L	182.5
21	9	F	H	L	132.5		21	6	F	H	L	232.5		23	4	U	H	L	152.5
22	9	F	H	L	42.5		22	6	F	H	L	172.5		24	4	F	H	L	177.5
23	9	U	H	L	132.5		23	6	F	H	L	205		25	4	U	H	L	227.5
24	9	F	H	L	140		24	6	F	H	L	272.5		26	4	F	H	L	230
25	9	F	H	L	150		25	6	F	H	L	187.5		27	4	F	H	L	180
26	9	F	H	L	245		26	6	F	H	L	137.5		28	4	F	H	L	172.5
27	9	F	H	L	237.5		27	6	U	H	L	67.5		29	4	F	H	L	235
28	9	F	H	L	160		28	6	U	H	L	277.5		30	4	F	H	L	97.5
29	9	F	H	L	235		29	6	U	H	L	327.5		31	4	F	H	L	92.5
30	9	F	H	L	237.5		30	6	U	H	L	187.5		32	4	F	H	L	127.5
31	9	F	H	L	55		31	6	U	H	L	190		33	4	F	H	L	132.5
32	9	F	H	L	97.5		32	6	F	H	L	142.5		34	4	F	H	L	157.5
33	9	F	H	L	27.5		33	6	U	H	L	180		35	4	F	H	L	172.5
34	9	U	H	L			34	6	U	H	L	200		36	4	F	H	L	160
35	9	F	H	L	52.5		35	6	F	H	L	212.5		37	4	F	H	L	125
36	9	F	H	L	60		36	6	F	H	L	427.5		38	4	F	H	L	182.5
37	9	F	H	L	25		37	6	U	H	L	275		39	4	F	H	L	195
38	9	F	H	L			38	6	F	H	L	390		40	4	F	H	L	232.5
39	9	F	H	L			39	6	U	H	L	295		41	4	U	H	L	52.5
40	9	F	H	L			40	6	F	H	L	345		42	4	F	H	L	57.5
41	9	F	H	L	82.5		41	6	F	H	L	162.5		43	4	F	A	L	187.5
42	9	F	H	L	95		42	6	F	H	L	197.5		44	4	F	A	L	272.5
43	9	F	H	L	112.5		43	6	F	H	L	167.5		45	4	F	A	L	92.5
44	9	F	H	L	122.5		44	6	F	H	L	125		46	4	F	A	L	85
45	9	F	H	L	40		45	6	F	H	L	262.5		47	4	F	A	L	25
46	9	F	H	L	77.5		46	6	F	H	L	192.5		48	4	F	A	L	107.5
47	9	F	H	L	45		47	6	F	H	L	155		49	4	F	A	L	122.5
48	9	F	H	L	105		48	6	U	H	L	177.5		50	4	F	H	H	77.5
49	9	U	H	L	117.5		49	6	U	H	L	192.5		51	4	F	H	H	115
50	9	F	H	L	165		50	6	F	H	L	135		52	4	F	H	H	155
51	9	F	H	L	205		51	6	F	H	L	140		53	4	P	H	H	225
							52	6	U	H	L	62.5		54	4	F	A	L	77.5
							53	6	F	H	L	182.5		55	4	F	A	L	75
							54	6	U	H	L	155		56	4	F	A	L	90
							55	6	F	H	L	327.5		57	4	U	A	L	190
							56	6	F	H	L	272.5		58	4	F	A	L	177.5
							57	6	F	H	L	230		59	4	P	A	L	100
							58	6	F	H	L	332.5		60	4	P	A	L	227.5
							59	6	U	H	L	262.5		61	4	F	A	H	317.5
							60	6	F	H	L	307.5		62	4	F	A	H	330
							61	6	F	H	L	265		63	4	F	A	H	320
							62	6	F	H	L	197.5		64	4	F	A	H	102.5
							63	6	U	H	L	175		65	4	F	A	L	57.5
							64	6	F	H	L	175		66	4	F	A	L	87.5
							65	6	F	H	L	117.5		67	4	F	A	H	192.5
							66	6	F	H	L	177.5		68	4	F	A	H	170
							67	6	F	H	L	127.5		69	4	P	A	H	265
							68	6	F	H	L	132.5		70	4	F	A	H	247.5
							69	6	F	H	L	115		71	4	U	A	H	225
							70	6	F	H	L	280		72	4	F	A	H	260
							71	6	F	H	L	270		73	4	U	A	H	202.5
							72	6	F	H	L	280		74	4	U	A	H	242.5
							73	6	F	H	L	320		75	4	U	A	H	277.5
							74	6	F	H	L	137.5		76	4	U	A	H	210
							75	6	F	H	L	190		77	4	P	A	H	190
							76	6	F	H	L	212.5		78	4	U	A	H	267.5
							77	6	F	H	L	310		79	4	F	A	H	335
							78	6	F	H	L	285		80	4	F	A	H	200
							79	6	F	H	L	292.5		81	4	F	A	H	140
							80	6	F	H	L	200		82	4	F	A	H	182.5
							81	6	U	H	L	175		83	4	U	A	H	325
							82	6	F	H	L	185		84	4	F	A	H	297.5
							83	6	F	H	L	175		85	4	U	A	H	337.5
							84	6	F	H	L	155		86	4	U	A	H	300
							85	6	F	H	L	107.5		87	4	U	A	H	295
							86	6	U	H	L	20		88	4	U	A	H	237.5
							87	6	F	H	L	117.5		89	4	P	A	H	282.5
							88	6	F	H	L	145		90	4	F	A	H	342.5
							89	6	F	H	L	112.5		91	4	F	A	H	365
							90	6	F	H	L	210		92	4	F	A	H	347.5
							91	6	U	H	L	202.5		93	4	F	A	H	232.5
							92	6	U	H	L	212.5		94	4	U	A	H	235
							93	6	F	H	L	190		95	4	F	A	H	145
							94	6	F	H	L	230		96	4	F	A	H	87.5
							95	6	F	H	L	100		97	4	P	A	H	90
							96	6	F	H	L	167.5		98	4	F	A	H	225
							97	6	U	H	L	152.5		99	4	F	A	H	190
							98	6	F	H	L	210		100	4	F	A	H	235
							99	6	F	H	L	405		101	4	F	A	H	130
							100	6	F	H	L	275		102	4	F	A	H	182.5
							101	6	F	H	L	207.5		103	4	F	A	H	217.5
							102	6	F	H	L	280		104	4	F	A	H	187.5
							103	6	F	H	L	37.5		105	4	F	A	H	170
							104	6	F	H	L	100		106	4	F	A	H	147.5
							105	6	F	H	L	227.5		107	4	F	A	H	145
							1	7	F	H	L	355		108	4	F	A	H	145
							2	7	F	H	L	392.5		109	4	F	A	H	222.5
							3	7	F	H	L	372.5		110	4	F	A	H	197.5
							4	7	F	H	L	102.5		111	4	U	A	H	245
							5	7	F	H	L	155		112	4	U	A	H	122.5
							6	7	F	H	L	125		113	4	F	A	H	185
							7	7	F	H	L	182.5		114	4	F	A	H	167.5
							8	7	F	H	L	192.5		115	4	P	A	H	47.5
							9	7	F	H	L	250		116	4	U	A	H	345
							10	7	F	H	L	240		117	4	F	A	H	257.5
							11	7	F	H	L	315		118	4	F	A	H	222.5
							12	7	F	H	L	330		119	4	F	A	H	112.5
							13	7	F	H	L	342.5		120	4	U	A	H	135
							14	7	F	H	L	422.5		121	4	U	A	H	125
							15	7	F	H	L	262.5		122	4	F	A	H	137.5
							16	7	F	H	L	392.5		123	4	F	A	H	127.5
							17	7	F	H	L	442.5		124	4	P	A	H	172.5
							18	7	F	H	L	442.5		125	4	U	A	L	102.5
							19	7	U	H	L	352.5		126	4	U	A	L	35
							20	7	F	H	L	347.5		127	4	U	A	L	25
							21	7	F	H	L	270		128	4	F	A	H	130
							22	7	F	H	L	235		129	4	F	A	H	87.5
							23	7	F	H	L	442.5		130	4	F	A	H	97.5
							24	7	F	H	L	462.5		131	4	F	A	L	152.5
							25	7	U	H	L	535		132	4	F	A	L	112.5
							26	7	F	H	L	495		133	4	F	A	L	152.5
							27	7	U	H	H	212.5		134	4	P	A	L	117.5
							28	7	F	H	H	375		135	4	F	A	H	107.5
							29	7	F	H	L	252.5		136	4	F	A	H	147.5
							30	7	F	H	L	505		137	4	F	A	H	150
							31	7	U	H	L	350		138	4	U	A	H	197.5
							32	7	F	H	H	30		139	4	U	A	H	195
							33	7	F	H	H	260		140	4	U	A	H	190
							34	7	F	H	H	165		141	4	U	A	H	142.5
							35	7	F	H	H	102.5		142	4	U	A	H	157.5
							36	7	U	H	H	230		143	4	U	A	H	220
							37	7	F	H	H	250		144	4	U	A	H	232.5
							38	7	F	H	H	335		145	4	U	A	H	202.5
							39	7	F	H	H	157.5		146	4	U	H	H	200
							40	7	F	H	H	267.5		147	4	U	H	H	192.5
							41	7	F	H	H	297.5		148	4	U	H	H	207.5
							42	7	F	H	H	92.5		149	4	U	H	H	205
							43	7	F	H	H	50		150	4	F	H	H	202.5
							44	7	F	H	H	87.5		151	4	P	H	H	275
							45	7	F	H	H	125		152	4	U	A	H	245
							46	7	F	H	H	140		153	4	F	A	H	297.5
							47	7	F	H	H	102.5		154	4	F	A	H	225
							48	7	F	H	H	120		155	4	F	A	H	202.5
							49	7	F	H	H	122.5		156	4	F	A	H	122.5
							50	7	F	H	H	102.5		157	4	F	A	H	147.5
							51	7	F	H	H	100		158	4	F	A	H	120
							52	7	F	H	H	260		159	4	F	A	H	190
							53	7	F	H	H	260		160	4	F	A	H	220
							54	7	F	H	H	235		161	4	U	A	H	200
							55	7	F	H	H	150		162	4	F	A	H	165
							56	7	F	H	H	190		163	4	U	A	H	262.5
							57	7	F	H	H	182.5		164	4	F	A	H	247.5
							58	7	F	H	H	145		165	4	F	A	H	235
							59	7	F	H	H	242.5		166	4	U	A	H	222.5
							60	7	F	H	H	67.5		167	4	F	A	H	227.5
							61	7	F	H	H	160		168	4	F	A	H	92.5
							62	7	F	H	H	105		1	5	U	H	L	30
							63	7	F	H	H	212.5		2	5	F	H	L	30
							1	8	F	H	L	72.5		3	5	F	H	L	200
							2	8	F	H	L	212.5		4	5	F	H	L	67.5
							3	8	F	H	L	165		5	5	F	H	L	355
							4	8	F	H	L	185		6	5	U	H	L	30
							5	8	F	H	L	120		7	5	F	H	L	25
							6	8	U	H	L	325		8	5	F	H	L	212.5
							7	8	F	H	L	405		9	5	F	H	L	207.5
							8	8	F	H	L	177.5		10	5	F	H	L	267.5
							9	8	F	H	L	182.5		11	5	F	H	L	147.5
							10	8	F	H	L	187.5		12	5	F	H	L	112.5
							11	8	F	H	L	165		13	5	F	H	L	147.5
							12	8	F	H	L	140		14	5	F	H	L	102.5
							13	8	F	H	L	225		15	5	F	H	L	60
							14	8	F	H	L	112.5		16	5	F	H	L	55
							15	8	F	H	L	45		17	5	F	H	L	77.5
							16	8	F	H	L	215		18	5	F	H	L	152.5
							17	8	F	H	L	177.5		19	5	U	H	L	182.5
							18	8	F	H	L	115		20	5	F	H	L	120
							19	8	F	H	L	75		21	5	F	H	L	52.5
							20	8	F	H	L	187.5		22	5	F	H	L	37.5
							21	8	F	H	L	125		23	5	F	H	L	107.5
							22	8	F	H	L	127.5		24	5	F	H	L	57.5
							23	8	F	H	L	122.5		25	5	F	H	L	170
							24	8	F	H	L	170		26	5	F	H	L	97.5
							25	8	F	H	L	125		27	5	F	H	L	20
							26	8	F	H	L	162.5		28	5	U	H	L	72.5
							27	8	F	H	L	57.5		29	5	U	H	L	72.5
							28	8	F	H	L	152.5		30	5	F	H	L	112.5
							29	8	F	H	L	177.5		31	5	F	H	L	55
							30	8	F	H	L	62.5		32	5	P	H	L	157.5
							31	8	F	H	L	57.5		33	5	F	H	L
							32	8	F	H	L	127.5		34	5	U	H	L	40
							33	8	F	H	L	55		35	5	F	H	L	105
							34	8	F	H	L	87.5		36	5	F	H	L	90
							35	8	F	H	L	105		37	5	F	H	L	125
							36	8	F	H	L	110		38	5	F	H	L	140
							37	8	F	H	L	137.5		39	5	F	H	L	147.5
							38	8	F	H	L	60		40	5	F	H	L	220
							39	8	F	H	L	117.5		41	5	U	H	L
							40	8	F	H	L	142.5		42	5	F	H	L
							41	8	F	H	L	157.5		43	5	F	H	L	117.5
							42	8	F	H	L	72.5		44	5	F	H	L
							43	8	F	H	L	65		45	5	F	H	L
							44	8	F	H	L	95		46	5	F	H	L
							45	8	F	H	L	257.5		47	5	F	H	L	122.5
							46	8	F	H	L	245		48	5	F	H	L	67.5
							47	8	F	H	L	112.5		49	5	P	H	L	165
							48	8	U	H	L	192.5		50	5	U	H	L
							49	8	U	H	L	187.5		51	5	F	H	L	30
							50	8	F	H	L	175		52	5	F	H	L	57.5
							51	8	F	H	L	307.5		53	5	F	H	L	30
							52	8	F	H	L	140		54	5	U	H	L	55
							53	8	F	H	H	55		55	5	F	H	L	85
							54	8	F	H	H	67.5		56	5	U	H	L
							55	8	F	H	H	102.5		57	5	F	H	L	25
							56	8	F	H	H	140		58	5	F	H	L
							57	8	F	H	H	40		59	5	F	H	L	80
							58	8	F	H	L	72.5		60	5	F	H	L	97.5
							59	8	U	H	H	220		61	5	F	H	L	62.5
							60	8	U	H	H	215		62	5	F	H	L	142.5
							61	8	U	H	H	170		63	5	P	H	L	132.5
							62	8	U	H	H	285		64	5	F	H	L	90
							63	8	U	H	H	442.5		65	5	P	H	L	175
							64	8	F	H	H	310		66	5	P	H	L	172.5
							65	8	F	H	H	405		67	5	P	H	L	345
							66	8	F	H	H	460		68	5	P	H	L	170
							67	8	F	H	H	152.5		69	5	P	H	L	152.5
							68	8	F	H	H	147.5		70	5	P	H	L	322.5
							69	8	F	H	H	155		71	5	P	H	L	297.5
							70	8	F	H	H	130		72	5	F	A	L	100
							71	8	F	H	H	92.5		73	5	F	A	L	142.5
							72	8	F	H	H	37.5		74	5	F	A	L	125
							73	8	F	H	H	180		75	5	F	A	L	137.5
							74	8	F	H	H	50		76	5	F	A	L	70
							75	8	F	H	H	62.5		77	5	F	A	L	87.5
							76	8	F	H	H	90		78	5	F	A	L	52.5
							77	8	F	H	H	217.5		79	5	F	A	L	97.5
							78	8	F	H	H	227.5		80	5	F	A	L	95
							79	8	F	H	H	225		81	5	F	A	L	70
							80	8	F	H	H	297.5		82	5	F	A	L	182.5
							81	8	F	H	H	137.5		83	5	F	A	L	102.5
							82	8	F	H	H	150		84	5	F	A	L	57.5
							83	8	F	H	H	92.5		85	5	F	A	L	92.5
							84	8	F	H	H	75		86	5	F	A	L	72.5
							85	8	F	H	H	72.5		87	5	F	A	L	30
							1	9	F	H	L	252.5		88	5	F	A	L	107.5
							2	9	F	H	L	367.5		89	5	F	A	L
							3	9	U	H	L	337.5		90	5	F	A	L
							4	9	F	H	L	367.5		91	5	F	A	L
							5	9	F	H	L	332.5		92	5	F	A	L	40
							6	9	F	H	L	347.5		93	5	F	H	L	137.5
							7	9	F	H	L	292.5		94	5	F	H	L	115
							8	9	F	H	L	305		95	5	P	H	L	150
							9	9	F	H	L	292.5		96	5	F	H	L	105
							10	9	F	H	L	287.5		97	5	P	H	L	120
							11	9	U	H	L	225		98	5	F	H	L	100
							12	9	F	H	L	277.5		99	5	F	H	L	95
							13	9	F	H	L	420		100	5	P	H	L	297.5
							14	9	F	H	L	430		101	5	F	A	L	135
							15	9	F	H	L	275		102	5	F	A	L	107.5
							16	9	F	H	L	332.5		103	5	F	A	L	22.5
							17	9	F	H	L	367.5		104	5	U	A	L
							18	9	F	H	L	360		105	5	U	A	L	45
							19	9	F	H	L	322.5		106	5	U	A	L	97.5
							20	9	F	H	L	270		107	5	F	A	L	145
							21	9	F	H	L	237.5		108	5	F	A	L	130
							22	9	F	H	L	277.5		109	5	F	A	L	47.5
							23	9	F	H	L	330		110	5	F	A	L	70
							24	9	U	H	L	270		111	5	F	A	L	27.5
							25	9	F	H	L	287.5		112	5	F	A	L	87.5
							26	9	F	H	L	307.5		113	5	F	A	L
							27	9	F	H	L	300		114	5	F	A	L	50
							28	9	F	H	L	297.5		115	5	F	A	L	107.5
							29	9	F	H	L	440		116	5	F	A	L	62.5
							30	9	F	H	L	325		117	5	F	A	L	50
							31	9	F	H	L	262.5		118	5	F	A	L	80
							32	9	F	H	L	377.5		119	5	F	A	L	92.5
							33	9	F	H	L	335		120	5	F	A	L	212.5
							34	9	F	H	L	320		121	5	P	A	L	107.5
							35	9	F	H	L	312.5		122	5	F	A	L	70
							36	9	F	H	L	220		123	5	F	A	L	50
							37	9	F	H	L	195		124	5	F	A	L	27.5
							38	9	F	H	L	237.5		125	5	F	A	L	75
							39	9	F	H	L	237.5		126	5	F	A	L	55
							40	9	F	H	L	175		127	5	F	A	L	45
							41	9	F	H	L	197.5		128	5	F	A	L	35
							42	9	F	H	L	207.5		129	5	P	H	L	190
							43	9	F	H	L	172.5		130	5	F	A	L	92.5
							44	9	F	H	L	135		131	5	F	A	L	42.5
							45	9	F	H	L	140		132	5	F	A	L	35
							46	9	F	H	L	130		1	6	F	H	H	200
							47	9	U	H	L	80		2	6	F	H	H	250
							48	9	U	H	L	115		3	6	F	H	H	167.5
							49	9	F	H	L	150		4	6	U	H	H	135
							50	9	F	H	L	127.5		5	6	U	H	H	157.5
							51	9	F	H	L	220		6	6	U	H	H	182.5
							52	9	F	H	L	40		7	6	U	H	H	247.5
							53	9	F	H	L	150		8	6	F	H	H	322.5
							54	9	F	H	L	170		9	6	F	H	H	300
							55	9	F	H	L	165		10	6	U	H	H	227.5
							56	9	F	H	L	192.5		11	6	F	H	H	330
							57	9	F	H	L	210		12	6	U	H	H	165
							58	9	F	H	L	210		13	6	F	H	H	142.5
							59	9	F	H	L	170		14	6	P	H	L	412.5
							60	9	F	H	L	322.5		15	6	F	H	L	147.5
							61	9	F	H	L	220		16	6	F	H	L	170
							62	9	F	H	L	205		17	6	U	H	L	127.5
							63	9	F	H	L	135		18	6	F	H	L	152.5
							64	9	F	H	L	102.5		19	6	F	H	L	320
														20	6	F	H	L	170
														21	6	P	H	L	162.5
														22	6	F	H	L	165
														23	6	F	H	L	160
														24	6	F	H	L	152.5
														25	6	P	H	L	320
														26	6	U	H	L	180
														27	6	F	H	L	180
														28	6	P	H	L	262.5
														29	6	F	H	L	160
														30	6	F	H	L	225
														31	6	P	H	L	367.5
														32	6	F	H	L	340
														33	6	U	H	L	167.5
														34	6	F	H	L	237.5
														35	6	F	H	L	227.5
														36	6	P	H	L	340
														37	6	F	H	L	122.5
														38	6	P	H	L	382.5
														39	6	U	H	L	290
														40	6	F	H	L	160
														41	6	P	H	L	305
														42	6	F	H	L	355
														43	6	P	H	L	342.5
														44	6	P	H	L	280
														45	6	F	H	L	282.5
														46	6	U	H	L	55
														47	6	U	H	L	52.5
														48	6	F	H	L	85
														49	6	U	H	L	155
														50	6	U	H	L	165
														51	6	U	H	L	157.5
														52	6	U	H	L	150
														53	6	F	H	L	177.5
														54	6	U	H	L	132.5
														55	6	F	H	L	212.5
														56	6	P	H	L	332.5
														57	6	U	H	L	160
														58	6	F	H	L	262.5
														59	6	P	H	L	247.5
														60	6	F	H	L	292.5
														61	6	U	H	L	310
														62	6	F	H	L	335
														63	6	F	H	L	232.5
														64	6	U	H	L	132.5
														65	6	F	H	L	197.5
														66	6	P	H	L	277.5
														67	6	F	H	L	170
														68	6	F	H	L	145
														69	6	U	H	L	140
														70	6	U	H	L	122.5
														71	6	F	H	L	132.5
														72	6	P	H	L	292.5
														73	6	F	H	L	125
														74	6	P	H	L	332.5
														75	6	F	H	L	100
														76	6	P	H	L	317.5
														77	6	P	H	L	365
														78	6	F	H	L	192.5
														79	6	F	H	L	25
														80	6	F	H	L	75
														81	6	P	H	L	192.5
														82	6	P	H	L	200
														83	6	U	H	L	132.5
														84	6	F	H	L	57.5
														85	6	P	H	L	110
														86	6	U	H	L	107.5
														87	6	F	H	L	137.5
														88	6	F	H	L	135
														89	6	P	H	L	237.5
														90	6	F	H	L	130
														91	6	P	H	L	415
														92	6	F	H	L	180
														93	6	F	H	L	127.5
														94	6	F	H	L	120
														95	6	P	H	L	405
														96	6	P	H	L	295
														97	6	F	H	L	232.5
														98	6	U	H	L	270
														99	6	F	H	L	335
														100	6	P	H	L	540
														101	6	F	A	L	360
														102	6	U	A	L	200
														103	6	F	H	L	147.5
														104	6	P	H	L	475
														105	6	P	H	L	500
														106	6	F	H	L	280
														107	6	F	H	L	162.5
														108	6	P	H	L	770
														109	6	U	H	L	170
														110	6	U	H	L	120
														111	6	U	H	L	112.5
														112	6	F	H	L	107.5
														113	6	U	H	L	167.5
														114	6	U	H	L	170
														115	6	U	H	L	240
														116	6	U	H	L	240
														117	6	F	H	L	187.5
														118	6	P	H	L	692.5
														119	6	F	H	L	202.5
														120	6	U	H	L	227.5
														121	6	U	H	L	222.5
														122	6	P	H	L	337.5
														123	6	F	H	L	205
														124	6	F	H	L	150
														125	6	F	H	L	177.5
														126	6	P	H	L	650
														127	6	U	H	L	235
														128	6	F	H	L	402.5
														129	6	F	H	L	415
														130	6	F	H	L	302.5
														131	6	F	H	L	292.5
														132	6	P	H	L	532.5
														133	6	F	H	L	190
														134	6	F	H	L	152.5
														135	6	F	H	L	122.5
														136	6	F	H	L	135
														137	6	P	H	L	615
														138	6	F	H	L	235
														139	6	P	H	L	245
														140	6	F	H	L	177.5
														141	6	F	H	L	200
														142	6	U	H	L	260
														143	6	F	H	L	302.5
														144	6	F	H	L	257.5
														145	6	F	H	L	130
														146	6	P	H	L	407.5
														147	6	F	H	L	70
														148	6	F	H	L	122.5
														149	6	U	H	L	150
														150	6	F	H	L	220
														151	6	F	H	L	192.5
														152	6	U	H	L	235
														153	6	U	H	L	157.5
														154	6	U	H	L	197.5
														155	6	F	H	L	222.5
														156	6	P	H	L	642.5
														157	6	P	H	L	482.5
														158	6	U	H	L	317.5
														159	6	F	H	L	285
														160	6	U	H	L	137.5
														161	6	F	H	L	95
														162	6	F	H	L	165
														163	6	P	H	L	457.5
														164	6	U	H	L	325
														165	6	F	H	L	350
														166	6	P	H	L	367.5
														167	6	F	H	L	385
														168	6	F	H	L	270
														169	6	F	H	L	325
														170	6	F	H	L	275
														171	6	P	H	H	447.5
														172	6	P	H	L	310
														173	6	P	H	L	442.5
														174	6	F	H	L	192.5
														175	6	F	H	L	195
														176	6	F	H	L	167.5
														177	6	P	H	L	390
														178	6	F	H	L	352.5
														179	6	P	H	L	595
														180	6	U	H	L	287.5
														181	6	F	H	L	295
														182	6	U	H	L	590
														183	6	F	H	L	575
														184	6	P	H	L	232.5
														185	6	F	H	L	250
														186	6	F	H	L	337.5
														187	6	P	H	L	572.5
														188	6	F	H	L	595
														189	6	U	H	L	437.5
														190	6	F	H	L	345
														191	6	P	H	L	337.5
														192	6	F	H	L	602.5
														193	6	F	H	L	535
														194	6	P	H	L	347.5
														195	6	U	H	L	505
														196	6	U	H	L	497.5
														197	6	F	H	L	515
														198	6	F	H	L	145
														199	6	P	H	L	402.5
														200	6	P	H	L	645
														201	6	U	H	L	152.5
														202	6	F	H	L	155
														203	6	F	H	L	182.5
														204	6	F	H	L	267.5
														205	6	F	H	L	210
														206	6	P	H	H	320
														207	6	P	H	L	305
														208	6	F	H	L	597.5
														209	6	P	H	L	692.5
														210	6	F	H	L	452.5
														211	6	P	H	L	352.5
														212	6	F	H	L	375
														213	6	F	H	L	257.5
														214	6	F	H	L	220
														215	6	P	H	L	442.5
														216	6	F	H	L	177.5
														217	6	P	H	L	422.5
														218	6	F	H	L	362.5
														219	6	F	H	L	152.5
														220	6	P	H	L	637.5
														221	6	U	H	L	670
														222	6	U	H	L	612.5
														223	6	F	H	L	660
														224	6	F	H	L	667.5
														225	6	U	H	L	675
														226	6	F	H	L	682.5
														227	6	P	H	L	482.5
														228	6	F	H	L	132.5
														229	6	F	H	L	217.5
														230	6	F	H	L	252.5
														231	6	F	H	L	300
														232	6	F	H	L	332.5
														233	6	F	H	L	417.5
														234	6	U	H	L	632.5
														235	6	F	H	L	555
														236	6	F	H	L	660
														237	6	F	H	L	545
														238	6	F	H	L	785
														239	6	F	H	L	257.5
														240	6	F	H	L	657.5
														241	6	F	H	L	560
														242	6	F	H	L	530
														243	6	F	H	L	557.5
														244	6	F	H	L	580
														245	6	F	H	L	207.5
														246	6	U	H	L	705
														247	6	F	H	L	747.5
														248	6	F	H	L	930
														249	6	F	H	L	877.5
														250	6	F	H	L	770
														251	6	F	H	L	637.5
														252	6	U	H	L	570
														253	6	U	H	L	590
														254	6	F	H	L	595
														255	6	F	H	L	650
														256	6	F	H	L	752.5
														257	6	F	H	L	695
														258	6	F	H	L	662.5
														259	6	F	H	L	420
														260	6	F	H	L	282.5
														261	6	F	H	L	302.5
														262	6	F	H	L	242.5
														263	6	F	H	L	100
														264	6	U	H	L	332.5
														265	6	U	H	L	300
														266	6	F	H	L	292.5
														267	6	F	H	L	332.5
														268	6	F	A	L	785
														269	6	F	A	L	267.5
														270	6	F	A	L	282.5
														271	6	F	A	L	280
														272	6	F	A	L	362.5
														273	6	F	A	L	335
														274	6	F	A	L	370
														275	6	F	A	L	267.5
														276	6	F	A	L	317.5
														277	6	F	A	L	480
														278	6	F	A	L	302.5
														279	6	F	A	L	527.5
														280	6	U	A	L	560
														281	6	F	A	L	492.5
														1	7	F	H	L	515
														2	7	U	H	L	337.5
														3	7	F	H	L	360
														4	7	F	H	L	347.5
														5	7	F	H	L	462.5
														6	7	F	H	L	305
														7	7	F	H	L	362.5
														8	7	F	H	L	450
														9	7	F	H	L	207.5
														10	7	F	H	L	247.5
														11	7	P	H	L	342.5
														12	7	F	H	L	285
														13	7	F	H	L	322.5
														14	7	F	H	L	267.5
														15	7	F	H	L	412.5
														16	7	F	H	L	405
														17	7	F	H	L	360
														18	7	F	H	L	357.5
														19	7	F	H	L	400
														20	7	P	H	L	225
														21	7	F	H	L	227.5
														22	7	F	H	L	187.5
														23	7	F	H	L	165
														24	7	F	H	L	222.5
														25	7	F	H	L	227.5
														26	7	P	H	L	207.5
														27	7	F	H	L	205
														28	7	P	H	L	195
														29	7	P	H	L	270
														30	7	F	H	L	357.5
														31	7	P	H	L	245
														32	7	F	A	L	235
														33	7	P	A	L	420
														34	7	F	A	L	342.5
														35	7	F	A	L	220
														36	7	F	A	L	405
														37	7	F	A	L	345
														38	7	F	A	L	380
														39	7	F	A	L	375
														40	7	F	A	L	412.5
														41	7	P	A	L	452.5
														42	7	F	A	L	397.5
														43	7	P	A	L	365
														44	7	P	A	L	375
														45	7	P	A	L	425
														46	7	F	A	L	380
														47	7	P	A	L	402.5
														48	7	F	A	L	347.5
														49	7	P	A	L	385
														50	7	F	A	L	205
														51	7	F	A	L	330
														52	7	F	A	L	357.5
														53	7	F	A	L	240
														54	7	F	A	L	402.5
														55	7	F	A	L	262.5
														56	7	F	A	L	280
														57	7	F	A	L	282.5
														58	7	F	A	L	285
														1	8	F	H	L	185
														2	8	F	H	L	167.5
														3	8	F	H	L	160
														4	8	F	H	L	125
														5	8	P	A	L	147.5
														6	8	P	A	L	105
														7	8	U	A	L	320
														8	8	F	A	L	317.5
														9	8	F	A	L	275
														10	8	F	A	L	295
														11	8	P	A	L	270
														12	8	P	A	L	220
														13	8	P	A	L	502.5
														14	8	F	A	L	252.5
														15	8	P	A	L	215
														16	8	P	A	L	192.5
														17	8	F	A	L	330
														18	8	P	A	L	197.5
														19	8	U	H	L	132.5
														20	8	U	H	L	132.5
														21	8	U	H	L	157.5
														22	8	U	H	L	167.5
														23	8	U	H	L	220
														24	8	U	H	L	90
														25	8	F	H	L	147.5
														26	8	F	H	L	142.5
														27	8	F	H	L	150
														28	8	U	H	L	115
														29	8	U	H	L	125
														30	8	F	H	L	122.5
														31	8	F	H	L	157.5
														32	8	U	H	H	285
														33	8	F	H	H	327.5
														34	8	U	H	H	335
														35	8	F	H	H	332.5
														36	8	F	H	L	222.5
														37	8	F	H	H	235
														38	8	F	H	H	255
														39	8	U	H	H	170
														40	8	U	H	H	412.5
														41	8	F	H	H	367.5
														42	8	U	H	H	295
														43	8	F	H	H	300
														44	8	F	H	H	260
														45	8	F	H	H	137.5
														46	8	F	H	H	157.5
														47	8	P	H	L	290
														48	8	P	H	L	275
														49	8	P	H	L	417.5
														50	8	F	A	L	305
														51	8	U	A	L	260
														52	8	F	A	L	245
														53	8	F	A	L	327.5
														54	8	F	H	H	295
														55	8	F	H	H	352.5
														56	8	F	H	H	382.5
														57	8	F	H	L	75
														58	8	F	H	H	140
														59	8	P	H	H	90
														60	8	P	H	H	210
														61	8	P	H	H	367.5
														62	8	F	A	L	215
														63	8	F	A	L	322.5
														64	8	F	H	H	297.5
														65	8	F	H	H	260
														66	8	P	H	H	217.5
														67	8	P	H	H	405
														68	8	F	A	H	195
														69	8	F	A	H	207.5
														70	8	F	A	L	185
														71	8	U	A	L	197.5
														72	8	U	A	L	217.5
														73	8	F	A	L	222.5
														74	8	P	H	H	222.5
														75	8	F	H	H	175
														76	8	F	H	H	267.5
														77	8	F	H	H	107.5
														78	8	F	H	H	127.5
														79	8	F	H	H	170
														80	8	F	H	H	260
														81	8	F	H	H	130
														82	8	F	H	L	52.5
														83	8	P	H	L	357.5
														84	8	P	H	L	300
														85	8	P	H	L	142.5
														86	8	U	A	L	67.5
														87	8	U	A	L	25
														88	8	F	H	H	130
														89	8	F	H	H	110
														90	8	F	H	H	125
														91	8	F	H	H	115
														92	8	P	H	H	142.5
														93	8	P	H	H	282.5
														94	8	F	A	L	165
														95	8	F	A	L	135
														96	8	F	A	L	197.5
														97	8	F	A	L	215
														98	8	U	A	L	180
														99	8	F	A	L	185
														100	8	F	A	L	182.5
														101	8	P	H	H	272.5
														102	8	P	H	H	215
														103	8	F	H	H	212.5
														104	8	F	H	H	340
														105	8	F	H	H	312.5
														106	8	F	H	H	230
														107	8	F	H	H	90
														108	8	F	H	H	112.5
														109	8	P	H	H	142.5
														110	8	F	A	L	137.5
														111	8	F	A	L	147.5
														112	8	F	A	L	132.5
														113	8	F	A	L	60
														114	8	P	A	L	170
														115	8	F	A	L	22.5
														116	8	U	A	L	50
														117	8	F	A	L	35
														118	8	F	A	L	37.5
														119	8	P	A	L	147.5
														120	8	U	A	L	127.5
														121	8	F	A	H	165
														122	8	F	A	H	195
														123	8	U	A	H	187.5
														124	8	U	A	H	152.5
														125	8	F	A	H	290
														126	8	F	A	H	117.5
														127	8	F	A	H	307.5
														128	8	P	H	H	225
														129	8	P	H	H	140
														130	8	F	A	H	160
														131	8	U	A	H	192.5
														132	8	U	A	H	185
														133	8	F	A	H	182.5
														134	8	P	A	H	175
														135	8	P	A	H	212.5
														136	8	P	A	H	265
														137	8	P	A	H	237.5
														138	8	U	A	L	170
														139	8	F	H	H	122.5
														140	8	P	H	H	252.5
														141	8	F	A	H	282.5
														142	8	P	H	H	182.5
														143	8	P	H	H	377.5
														144	8	P	H	H	372.5
														145	8	P	H	H	327.5
														146	8	P	H	H	387.5
														147	8	P	H	H	370
														148	8	P	H	H	415
														149	8	U	A	H	315
														150	8	U	A	H	317.5
														151	8	F	A	H	377.5
														152	8	U	A	H	217.5
														153	8	U	A	H	267.5
														154	8	U	A	H	290
														155	8	U	A	H	270
														156	8	U	A	H	305
														157	8	F	A	H	205
														158	8	F	A	H	215
														159	8	F	A	H	195
														160	8	F	A	H	192.5
														161	8	F	A	H	210
														162	8	F	A	H	330
														163	8	P	A	H	207.5
														164	8	F	A	H	327.5
														165	8	F	A	H	242.5
														166	8	F	A	H	295
														167	8	F	A	H	252.5
														168	8	F	A	H	135
														169	8	F	A	H	190
														170	8	F	A	H	152.5
														171	8	F	A	H	180
														172	8	F	A	H	180
														173	8	U	A	H	297.5
														174	8	F	A	H	330
														175	8	F	A	H	252.5
														176	8	F	A	H	235
														177	8	F	A	H	222.5
														178	8	U	A	H	287.5
														179	8	U	A	H	322.5
														180	8	F	A	H	305
														181	8	U	A	H	292.5
														182	8	U	A	H	285
														183	8	F	A	H	162.5
														184	8	F	A	H	240
														185	8	F	A	H	217.5
														186	8	U	A	H	195
														187	8	U	A	H	200
														188	8	U	A	H	267.5
														189	8	P	H	H	357.5
														190	8	P	H	H	310
														191	8	U	A	H	292.5
														192	8	U	A	H	375
														193	8	U	A	H	390
														194	8	F	A	H	440
														195	8	F	A	H	345
														196	8	F	A	H	312.5
														197	8	P	A	H	247.5
														198	8	F	A	H	270
														199	8	F	A	H	260
														200	8	F	A	H	295
														201	8	F	A	H	265
														202	8	U	A	H	257.5
														203	8	F	A	H	252.5
														204	8	F	A	H	190
														205	8	F	A	H	237.5
														206	8	F	A	H	175
														207	8	P	H	H	235
														208	8	F	A	L	150
														209	8	F	A	L	150
														210	8	F	A	L	97.5
														211	8	F	A	L	67.5
														212	8	F	A	L	140
														213	8	F	A	L	142.5
														214	8	F	A	L	120
														215	8	F	A	L	92.5
														216	8	F	A	L	112.5
														217	8	F	A	L	127.5
														218	8	F	A	L	190
														219	8	F	A	L	150
														220	8	F	A	L	135
														221	8	F	A	L	162.5
														222	8	F	A	L	132.5
														223	8	P	H	H	357.5
														224	8	U	A	L	195
														225	8	U	A	L	170
														226	8	F	A	L	217.5
														227	8	F	A	L	185
														228	8	F	A	L	107.5
														229	8	F	A	L	147.5
														230	8	U	A	L	147.5
														231	8	U	A	L	250
														232	8	U	A	L	117.5
														233	8	F	A	L	112.5
														234	8	F	A	L	190
														235	8	U	A	L	167.5
														236	8	U	A	L	157.5
														237	8	F	A	L	172.5
														238	8	U	A	L	170
														239	8	F	A	L	265
														240	8	U	A	H	217.5
														241	8	U	A	H	200
														242	8	F	A	H	195
														243	8	F	A	H	217.5
														244	8	F	A	H	220
														245	8	F	A	H	342.5
														246	8	F	A	L	235
														247	8	F	A	L	125
														248	8	F	A	L	220
														249	8	U	A	L	132.5
														250	8	U	A	L	165
														251	8	U	A	L	187.5
														252	8	U	A	L	192.5
														253	8	U	A	L	242.5
														254	8	F	A	L	242.5
														255	8	U	A	H	302.5
														256	8	F	A	H	390
														1	9	F	H	L	55
														2	9	F	H	L	50
														3	9	F	H	L	100
														4	9	F	H	L	85
														5	9	F	H	L	60
														6	9	F	H	L	97.5
														7	9	F	H	L	90
														8	9	F	H	L
														9	9	F	H	L	87.5
														10	9	F	H	L	95
														11	9	F	H	L	87.5
														12	9	F	H	L	50
														13	9	F	H	L	45
														14	9	U	H	L	40
														15	9	F	H	L	37.5
														16	9	F	H	L	47.5
														17	9	F	H	L	52.5
														18	9	F	H	L	67.5
														19	9	P	H	L	85
														20	9	P	H	L	107.5
														21	9	U	A	L	240
														22	9	F	A	L	245
														23	9	F	A	L	352.5
														24	9	F	A	L	272.5
														25	9	F	A	L	310
														26	9	F	A	L	177.5
														27	9	F	A	L	150
														28	9	F	A	L	92.5
														29	9	F	A	L	65
														30	9	F	A	L	110
														31	9	F	H	L
														32	9	F	H	L	17.5
														33	9	P	H	L	45
														34	9	F	H	L	100
														35	9	P	H	L	90
														36	9	P	H	L	117.5
														37	9	F	A	L	142.5
														38	9	F	A	L	17.5
														39	9	P	H	L	130
														40	9	F	A	L	77.5
														41	9	F	A	L	75
														42	9	P	H	H	105
														43	9	P	H	H	167.5
														44	9	F	A	L	200
														45	9	F	A	L	232.5
														46	9	F	A	L	272.5
														47	9	F	A	L	192.5
														48	9	F	A	L	197.5
														49	9	F	A	L	185
														50	9	F	A	L	217.5
														51	9	P	H	H	102.5
														52	9	F	A	L	145
														53	9	F	A	L	125
														54	9	U	A	L	142.5
														55	9	F	A	L	102.5
														56	9	F	A	L	142.5
														57	9	F	A	L	120
														58	9	P	H	L
														59	9	F	A	L	162.5
														60	9	U	A	L	190
														61	9	F	A	L	190
														62	9	P	H	L	125
														63	9	F	A	L	200
														64	9	U	A	L	157.5
														65	9	F	A	L	140
														66	9	F	A	L	165
														67	9	P	H	L	225
														68	9	F	A	L	137.5
														69	9	U	A	L	185
														70	9	F	A	L	192.5
														71	9	F	A	L	180
														72	9	F	H	L
														73	9	F	H	L
														74	9	P	H	L	92.5
														75	9	P	H	L	80
														76	9	F	H	L	215
														77	9	F	H	L	125
														78	9	F	H	L	102.5
														79	9	F	H	H	20
														80	9	F	H	H	37.5
														81	9	F	A	H	42.5
														82	9	F	A	H	45
														83	9	U	A	H	62.5
														84	9	F	A	H	47.5
														85	9	F	A	H	42.5
														86	9	F	A	H	35
														87	9	F	A	H	112.5
														88	9	F	A	H	90
														89	9	F	H	L	52.5
														90	9	P	H	H
														91	9	F	A	H	45
														92	9	F	A	H	125
														93	9	F	A	H	120
														94	9	F	A	H	87.5
														95	9	F	A	H	90
														96	9	F	A	H	112.5
														97	9	P	A	H	110
														98	9	F	A	H	70
														99	9	F	A	H	65
														100	9	P	H	L	50
														101	9	F	A	L	47.5
														102	9	P	A	L	40
														103	9	P	A	L	27.5
														104	9	P	A	L	57.5
														105	9	P	A	L	177.5
														106	9	F	A	L	62.5
														107	9	F	A	L	67.5
														108	9	P	H	L	17.5
														109	9	F	A	L	65
														110	9	F	A	L	45
														111	9	F	A	L	40
														112	9	F	A	L	25
														113	9	F	A	L	40
														114	9	F	A	L	75
														115	9	P	H	L	67.5
														116	9	F	A	L	35
														117	9	F	A	L	87.5
														118	9	F	H	H	157.5
														119	9	P	H	H	230
														120	9	F	A	L	242.5
														121	9	F	A	L	107.5
														122	9	F	A	L	22.5
														123	9	F	A	L	22.5
														124	9	F	A	L	32.5
														125	9	F	A	L	135
														126	9	F	A	L	127.5
														127	9	F	A	L	122.5
														128	9	F	A	L	127.5
														129	9	F	A	L	185
														130	9	F	A	L	260
														131	9	F	A	L	230
														132	9	F	A	L	155
														133	9	F	A	L	120
														134	9	F	A	L	207.5
														135	9	F	A	L	140
														136	9	P	A	H	80
														137	9	F	A	H	117.5
														138	9	F	A	L	235
														139	9	F	A	L	275
														140	9	P	H	L	182.5
														141	9	F	A	H	92.5
														142	9	P	H	L	245
														143	9	F	A	L	82.5
														144	9	F	A	L	72.5
														145	9	F	A	H	130
														146	9	F	A	H	107.5
														147	9	F	A	H	52.5
														148	9	P	H	L	135
														149	9	F	A	L	317.5
														150	9	F	A	L	37.5
														151	9	F	A	L	17.5
														152	9	F	A	L	37.5
														153	9	F	A	L	32.5
														154	9	P	H	H	315
														155	9	P	A	H	130
														156	9	P	A	H	55
														157	9	F	A	H	40
														158	9	F	A	H	22.5
