# Supplementary material for: Manual restrictions on Palaeolithic technological behaviours
Source: PeerJ. 2018 Aug 16;6:e5399. doi: 10.7717/peerj.5399 (PMC6098946; doi:10.7717/peerj.5399)
Supplement: File S1 [file peerj-06-5399-s002.txt]

###Subset data to <n> uniform increments, where n = min sequence number####

data<-read.csv('Data_format.csv')
newdata <- na.omit(data)
datasplit<-split(newdata,newdata$Reduction)
dataO<-datasplit[3]
dataEAH<-datasplit[1]
dataLAH<-datasplit[2]

dataO<-as.data.frame(dataO)
dataEAH<-as.data.frame(dataEAH)
dataLAH<-as.data.frame(dataLAH)


k<- as.factor(dataO$O.Knapper)
for (i in k){
dat<-subset(dataO,O.Knapper==i,O.Relative.pressures)
test<- seq(0,length(dat[,1]),length(dat[,1])/30)
Subset<-dat[test,1]
assign( paste("Sub_O", i, sep='_'), Subset)
}

k<- as.factor(dataEAH$EAH.Knapper)
for (i in k){
  dat<-subset(dataEAH,EAH.Knapper==i,EAH.Relative.pressures)
  test<- seq(0,length(dat[,1]),length(dat[,1])/30)
  Subset<-dat[test,1]
  assign( paste("Sub_EAH", i, sep='_'), Subset)
}

k<- as.factor(dataLAH$LAH.Knapper)
for (i in k){
  dat<-subset(dataLAH,LAH.Knapper==i,LAH.Relative.pressures)
  test<- seq(0,length(dat[,1]),length(dat[,1])/30)
  Subset<-dat[test,1]
  assign( paste("Sub_LAH", i, sep='_'), Subset)
}
]
data2<-do.call(cbind, mget(ls(pattern="^Sub")))
data2<-as.data.frame(data2)

write.table(data2, "rel30strikes.csv", sep=",")


##############################################################################################################
data_mass<-read.csv('Data_mass_format.csv')
datasplit<-split(data_mass,data_mass$Mass.Removal)
dataH<-datasplit[1]
dataP<-datasplit[2]
dataS<-datasplit[3]

dataH<-as.data.frame(dataH)
dataP<-as.data.frame(dataP)
dataS<-as.data.frame(dataS)

k<- as.factor(dataH$H.Knapper)
for (i in k){
  dat<-subset(dataH,H.Knapper==i,H.Relative.pressures)
  test<- seq(0,length(dat[,1]),length(dat[,1])/11)
  Subset<-dat[test,1]
  assign( paste("Sub1_H", i, sep='_'), Subset)
}

k<- as.factor(dataP$P.Knapper)
for (i in k){
  dat<-subset(dataP,P.Knapper==i,P.Relative.pressures)
  test<- seq(0,length(dat[,1]),length(dat[,1])/11)
  Subset<-dat[test,1]
  assign( paste("Sub1_P", i, sep='_'), Subset)
}

k<- as.factor(dataS$S.Knapper)

for (i in k){
  dat<-subset(dataS,S.Knapper==i,S.Relative.pressures)
  test<- seq(0,length(dat[,1]),length(dat[,1])/11)
  Subset<-dat[test,1]
  assign( paste("Sub1_S", i, sep='_'), Subset)
}


data3<-do.call(rbind, mget(ls(pattern="^Sub1")))
data3<-as.data.frame(data3)

write.table(data3, "rel30strikes_mass_removal.csv", sep=",")
